# Supplementary material for: Oncologic Outcomes of Interventions to Decrease Allograft Ischemia-Reperfusion Injury within Patients Undergoing Liver Transplantation for Hepatocellular Carcinoma: A Systematic Review
Source: Curr Oncol. 2024 May 21;31(6):2895–906. doi: 10.3390/curroncol31060221 (PMC11202749; doi:10.3390/curroncol31060221)
Supplement: Supplementary file 1 [file curroncol-31-00221-s001.zip]

Archive with 1 entries (1 files):
- curroncol-2968003-supplementary.pdf
